# Supplementary material for: Open pangenome of Lactococcus lactis generated by a combination of metagenome-assembled genomes and isolate genomes
Source: Front Microbiol. 2022 Aug 23;13:948138. doi: 10.3389/fmicb.2022.948138 (PMC9445621; doi:10.3389/fmicb.2022.948138)
Supplement: Supplementary Table 1 — Food and Human metagenomic datasets. [file Table_1.XLSX]

## Sheet: Bioproject
The details about the collected food metagenomes
Accession_Number	Database	Food_Type	Sample_Size	geographic location	latitude and longitude	collection date	Sequencing_Strategy	Data_Volume (Mbytes)	# of Bases	Published_Date
PRJNA603575	NCBI	Yogurt and dietary supplement	16	Italy: Naples	40.85 N 14.31 E	2019	WGS_PARIED	10902	33 Gbases	2020-04-24
PRJNA185981	NCBI	Soy sauce	7	Malaysia	3.222167 N 101.635183 E	2012	WGS_PARIED and SINGLE	7518	11 Gbases	2013-03-16
PRJNA730347	NCBI	Soy sauce	6	China:Guangdong	22.678477 N 113.268914 E	Missing	WGS_PARIED	8751	27 Gbases	2021-05-20
PRJEB6952	NCBI	Cheese	10	Missing	Missing	Missing	WGS_SINGLE	11670	19 Gbases	2016-04-02
PRJEB15423	NCBI	Cheese	42	Missing	Missing	Missing	WGS_PARIED	47058	104 Gbases	2017-12-05
PRJNA430402	NCBI	Cheese (cheddar cheese)	36	Missing	Missing	Missing	WGS_PARIED	21804	50 Gbases	2018-01-26
PRJEB32768	NCBI	Cheese	77	Missing	Missing	Missing	WGS_PARIED	33808	79 Gbases	2019-11-30
PRJEB6314	NCBI	Cheese	5	Missing	Missing	Missing	WGS_PARIED	23347	35.2 Gbases	2015-01-29
PRJNA482503	NCBI	Cheese (Parmesan cheese)	6	Italy	44.80 N 10.31 E	2017	WGS_PARIED	15766	33.4 Gbases	2018-11-10
PRJNA286900	NCBI	Cheese (Cotija cheese)	1	Mexico:Jalisco,Michoacan	19.30 N 102.45 W	2011	WGS_PARIED	11635	27 Gbases	2016-02-24
mgp3362	MG-RAST	Cheese	24	Various countries	Missing	Missing	WGS_SINGLE	37888	12.48 Gbases	2013-06-02
PRJEB35321	NCBI	Fermented food	58	Missing	Missing	Missing	WGS_PARIED	28731	68 Gbases	2020-10-27
PRJNA603605	NCBI	Indonesia food	3	Indonesia: Bandung	6.91474400 S 107.60981000 E	2019	WGS_PARIED	17964	44 Gbases	2020-01-30
PRJNA352236	NCBI	Sausages	16				WGS_PARIED			2016-11-06
PRJNA305659	NCBI	Wine	16				WGS_PARIED			2016-12-15
Total			323
The details about the collected human gut metagenomes
Accession_Number	Database	Sample_source	Sample_Size	Sequencing_Strategy	Published_Date
PRJEB9584	NCBI	Human gut	211	WGS_PARIED	2017-08-02
PRJNA231909	NCBI	Human gut	542	WGS_PARIED	2015-04-18
PRJNA422434	NCBI	Human gut	370	WGS_PARIED	2015-02-06
Pasolli et al's collection	SGB collection: https://opendata.lifebit.ai/table/sgb	Human gut	26	WGS_PARIED and SINGLE	/
Total			1149

## Sheet: SRA_Food
SRA accessions of food metagenomes we collected (In total: 323)
Project_accession	Run_accession	Food_type
mgp3362	mgm4524482	Cheese
mgp3362	mgm4524483	Cheese
mgp3362	mgm4524484	Cheese
mgp3362	mgm4524485	Cheese
mgp3362	mgm4524486	Cheese
mgp3362	mgm4524487	Cheese
mgp3362	mgm4524488	Cheese
mgp3362	mgm4524489	Cheese
mgp3362	mgm4524490	Cheese
mgp3362	mgm4524491	Cheese
mgp3362	mgm4524492	Cheese
mgp3362	mgm4524493	Cheese
mgp3362	mgm4524494	Cheese
mgp3362	mgm4524495	Cheese
mgp3362	mgm4524496	Cheese
mgp3362	mgm4524497	Cheese
mgp3362	mgm4524498	Cheese
mgp3362	mgm4524499	Cheese
mgp3362	mgm4524500	Cheese
mgp3362	mgm4524501	Cheese
mgp3362	mgm4524502	Cheese
mgp3362	mgm4524503	Cheese
mgp3362	mgm4524504	Cheese
mgp3362	mgm4524505	Cheese
PRJEB15423	ERR2212267	Cheese
PRJEB15423	ERR2212268	Cheese
PRJEB15423	ERR2212269	Cheese
PRJEB15423	ERR2212270	Cheese
PRJEB15423	ERR2212271	Cheese
PRJEB15423	ERR2212272	Cheese
PRJEB15423	ERR2212273	Cheese
PRJEB15423	ERR2212274	Cheese
PRJEB15423	ERR2212275	Cheese
PRJEB15423	ERR2212276	Cheese
PRJEB15423	ERR2212277	Cheese
PRJEB15423	ERR2212278	Cheese
PRJEB15423	ERR2212279	Cheese
PRJEB15423	ERR2212280	Cheese
PRJEB15423	ERR2212281	Cheese
PRJEB15423	ERR2212282	Cheese
PRJEB15423	ERR2212283	Cheese
PRJEB15423	ERR2212284	Cheese
PRJEB15423	ERR2212285	Cheese
PRJEB15423	ERR2212286	Cheese
PRJEB15423	ERR2212287	Cheese
PRJEB15423	ERR2212288	Cheese
PRJEB15423	ERR2212289	Cheese
PRJEB15423	ERR2212290	Cheese
PRJEB15423	ERR2212291	Cheese
PRJEB15423	ERR2212292	Cheese
PRJEB15423	ERR2212293	Cheese
PRJEB15423	ERR2212294	Cheese
PRJEB15423	ERR2212295	Cheese
PRJEB15423	ERR2212296	Cheese
PRJEB15423	ERR2212297	Cheese
PRJEB15423	ERR2212298	Cheese
PRJEB15423	ERR2212299	Cheese
PRJEB15423	ERR2212300	Cheese
PRJEB15423	ERR2212301	Cheese
PRJEB15423	ERR2212302	Cheese
PRJEB15423	ERR2212303	Cheese
PRJEB15423	ERR2212304	Cheese
PRJEB15423	ERR2212305	Cheese
PRJEB15423	ERR2212306	Cheese
PRJEB15423	ERR2212307	Cheese
PRJEB15423	ERR2212308	Cheese
PRJEB32768	ERR3340746	Cheese
PRJEB32768	ERR3340747	Cheese
PRJEB32768	ERR3340748	Cheese
PRJEB32768	ERR3340749	Cheese
PRJEB32768	ERR3340750	Cheese
PRJEB32768	ERR3340751	Cheese
PRJEB32768	ERR3340752	Cheese
PRJEB32768	ERR3340753	Cheese
PRJEB32768	ERR3340754	Cheese
PRJEB32768	ERR3340755	Cheese
PRJEB32768	ERR3340756	Cheese
PRJEB32768	ERR3340757	Cheese
PRJEB32768	ERR3340758	Cheese
PRJEB32768	ERR3340759	Cheese
PRJEB32768	ERR3340760	Cheese
PRJEB32768	ERR3340761	Cheese
PRJEB32768	ERR3340762	Cheese
PRJEB32768	ERR3340763	Cheese
PRJEB32768	ERR3340764	Cheese
PRJEB32768	ERR3340765	Cheese
PRJEB32768	ERR3340766	Cheese
PRJEB32768	ERR3340767	Cheese
PRJEB32768	ERR3340768	Cheese
PRJEB32768	ERR3340769	Cheese
PRJEB32768	ERR3340770	Cheese
PRJEB32768	ERR3340771	Cheese
PRJEB32768	ERR3340772	Cheese
PRJEB32768	ERR3340773	Cheese
PRJEB32768	ERR3340774	Cheese
PRJEB32768	ERR3340775	Cheese
PRJEB32768	ERR3340776	Cheese
PRJEB32768	ERR3340777	Cheese
PRJEB32768	ERR3340778	Cheese
PRJEB32768	ERR3340779	Cheese
PRJEB32768	ERR3340780	Cheese
PRJEB32768	ERR3340781	Cheese
PRJEB32768	ERR3340782	Cheese
PRJEB32768	ERR3340783	Cheese
PRJEB32768	ERR3340784	Cheese
PRJEB32768	ERR3340785	Cheese
PRJEB32768	ERR3340786	Cheese
PRJEB32768	ERR3340787	Cheese
PRJEB32768	ERR3340788	Cheese
PRJEB32768	ERR3340789	Cheese
PRJEB32768	ERR3340790	Cheese
PRJEB32768	ERR3340791	Cheese
PRJEB32768	ERR3340792	Cheese
PRJEB32768	ERR3340793	Cheese
PRJEB32768	ERR3340794	Cheese
PRJEB32768	ERR3340795	Cheese
PRJEB32768	ERR3340796	Cheese
PRJEB32768	ERR3340797	Cheese
PRJEB32768	ERR3340798	Cheese
PRJEB32768	ERR3340799	Cheese
PRJEB32768	ERR3340800	Cheese
PRJEB32768	ERR3340801	Cheese
PRJEB32768	ERR3340802	Cheese
PRJEB32768	ERR3340803	Cheese
PRJEB32768	ERR3340804	Cheese
PRJEB32768	ERR3340805	Cheese
PRJEB32768	ERR3340806	Cheese
PRJEB32768	ERR3340807	Cheese
PRJEB32768	ERR3340808	Cheese
PRJEB32768	ERR3340809	Cheese
PRJEB32768	ERR3340810	Cheese
PRJEB32768	ERR3340811	Cheese
PRJEB32768	ERR3340812	Cheese
PRJEB32768	ERR3340813	Cheese
PRJEB32768	ERR3340814	Cheese
PRJEB32768	ERR3340815	Cheese
PRJEB32768	ERR3340816	Cheese
PRJEB32768	ERR3340817	Cheese
PRJEB32768	ERR3340818	Cheese
PRJEB32768	ERR3340819	Cheese
PRJEB32768	ERR3340820	Cheese
PRJEB32768	ERR3340821	Cheese
PRJEB32768	ERR3340822	Cheese
PRJEB6314	ERR699785	Cheese
PRJEB6314	ERR699786	Cheese
PRJEB6314	ERR699787	Cheese
PRJEB6314	ERR699788	Cheese
PRJEB6314	ERR699789	Cheese
PRJEB6952	ERR752910	Cheese
PRJEB6952	ERR752911	Cheese
PRJEB6952	ERR752912	Cheese
PRJEB6952	ERR752913	Cheese
PRJEB6952	ERR752914	Cheese
PRJEB6952	ERR752915	Cheese
PRJEB6952	ERR752916	Cheese
PRJEB6952	ERR752917	Cheese
PRJEB6952	ERR752918	Cheese
PRJEB6952	ERR752919	Cheese
PRJNA286900	SRR2081070	Cheese
PRJNA430402	SRR6514655	Cheese
PRJNA430402	SRR6514656	Cheese
PRJNA430402	SRR6514657	Cheese
PRJNA430402	SRR6514658	Cheese
PRJNA430402	SRR6514659	Cheese
PRJNA430402	SRR6514660	Cheese
PRJNA430402	SRR6514661	Cheese
PRJNA430402	SRR6514662	Cheese
PRJNA430402	SRR6514663	Cheese
PRJNA430402	SRR6514664	Cheese
PRJNA430402	SRR6514665	Cheese
PRJNA430402	SRR6514666	Cheese
PRJNA430402	SRR6514667	Cheese
PRJNA430402	SRR6514668	Cheese
PRJNA430402	SRR6514669	Cheese
PRJNA430402	SRR6514670	Cheese
PRJNA430402	SRR6514671	Cheese
PRJNA430402	SRR6514672	Cheese
PRJNA430402	SRR6514673	Cheese
PRJNA430402	SRR6514674	Cheese
PRJNA430402	SRR6514675	Cheese
PRJNA430402	SRR6514676	Cheese
PRJNA430402	SRR6514677	Cheese
PRJNA430402	SRR6514678	Cheese
PRJNA430402	SRR6514679	Cheese
PRJNA430402	SRR6514680	Cheese
PRJNA430402	SRR6514681	Cheese
PRJNA430402	SRR6514682	Cheese
PRJNA430402	SRR6514683	Cheese
PRJNA430402	SRR6514684	Cheese
PRJNA430402	SRR6514685	Cheese
PRJNA430402	SRR6514686	Cheese
PRJNA430402	SRR6514687	Cheese
PRJNA430402	SRR6514688	Cheese
PRJNA430402	SRR6514689	Cheese
PRJNA430402	SRR6514690	Cheese
PRJNA482503	SRR7587236	Cheese
PRJNA482503	SRR7587237	Cheese
PRJNA482503	SRR7587238	Cheese
PRJNA482503	SRR7587239	Cheese
PRJNA482503	SRR7587240	Cheese
PRJNA482503	SRR7587241	Cheese
PRJEB35321	ERR4757803	Fermented food
PRJEB35321	ERR4757804	Fermented food
PRJEB35321	ERR4757805	Fermented food
PRJEB35321	ERR4757806	Fermented food
PRJEB35321	ERR4757807	Fermented food
PRJEB35321	ERR4757808	Fermented food
PRJEB35321	ERR4757809	Fermented food
PRJEB35321	ERR4757810	Fermented food
PRJEB35321	ERR4757811	Fermented food
PRJEB35321	ERR4757812	Fermented food
PRJEB35321	ERR4757813	Fermented food
PRJEB35321	ERR4757814	Fermented food
PRJEB35321	ERR4757815	Fermented food
PRJEB35321	ERR4757816	Fermented food
PRJEB35321	ERR4757817	Fermented food
PRJEB35321	ERR4757818	Fermented food
PRJEB35321	ERR4757819	Fermented food
PRJEB35321	ERR4757820	Fermented food
PRJEB35321	ERR4757821	Fermented food
PRJEB35321	ERR4757822	Fermented food
PRJEB35321	ERR4757823	Fermented food
PRJEB35321	ERR4757824	Fermented food
PRJEB35321	ERR4757825	Fermented food
PRJEB35321	ERR4757826	Fermented food
PRJEB35321	ERR4757827	Fermented food
PRJEB35321	ERR4757828	Fermented food
PRJEB35321	ERR4757829	Fermented food
PRJEB35321	ERR4757830	Fermented food
PRJEB35321	ERR4757831	Fermented food
PRJEB35321	ERR4757832	Fermented food
PRJEB35321	ERR4757833	Fermented food
PRJEB35321	ERR4757834	Fermented food
PRJEB35321	ERR4757835	Fermented food
PRJEB35321	ERR4757836	Fermented food
PRJEB35321	ERR4757837	Fermented food
PRJEB35321	ERR4757838	Fermented food
PRJEB35321	ERR4757839	Fermented food
PRJEB35321	ERR4757840	Fermented food
PRJEB35321	ERR4757841	Fermented food
PRJEB35321	ERR4757842	Fermented food
PRJEB35321	ERR4757843	Fermented food
PRJEB35321	ERR4757844	Fermented food
PRJEB35321	ERR4757845	Fermented food
PRJEB35321	ERR4757846	Fermented food
PRJEB35321	ERR4757847	Fermented food
PRJEB35321	ERR4757848	Fermented food
PRJEB35321	ERR4757849	Fermented food
PRJEB35321	ERR4757850	Fermented food
PRJEB35321	ERR4757851	Fermented food
PRJEB35321	ERR4757852	Fermented food
PRJEB35321	ERR4757853	Fermented food
PRJEB35321	ERR4757854	Fermented food
PRJEB35321	ERR4757855	Fermented food
PRJEB35321	ERR4757856	Fermented food
PRJEB35321	ERR4757857	Fermented food
PRJEB35321	ERR4757858	Fermented food
PRJEB35321	ERR4757859	Fermented food
PRJEB35321	ERR4757860	Fermented food
PRJNA603605	SRR10989974	Indonesia food
PRJNA603605	SRR10989975	Indonesia food
PRJNA603605	SRR10989976	Indonesia food
PRJNA352236	SRR4875278	Sausages
PRJNA352236	SRR4875279	Sausages
PRJNA352236	SRR4875280	Sausages
PRJNA352236	SRR4875281	Sausages
PRJNA352236	SRR4875282	Sausages
PRJNA352236	SRR4875283	Sausages
PRJNA352236	SRR4875284	Sausages
PRJNA352236	SRR4875285	Sausages
PRJNA352236	SRR4875286	Sausages
PRJNA352236	SRR4875287	Sausages
PRJNA352236	SRR4875288	Sausages
PRJNA352236	SRR4875289	Sausages
PRJNA352236	SRR4875290	Sausages
PRJNA352236	SRR4875291	Sausages
PRJNA352236	SRR4875292	Sausages
PRJNA352236	SRR4875293	Sausages
PRJNA185981	SRR648391	soysauce
PRJNA185981	SRR765682	soysauce
PRJNA185981	SRR765683	soysauce
PRJNA185981	SRR765684	soysauce
PRJNA185981	SRR765685	soysauce
PRJNA185981	SRR765686	soysauce
PRJNA185981	SRR765687	soysauce
PRJNA730347	SRR14609297	soysauce
PRJNA730347	SRR14609298	soysauce
PRJNA730347	SRR14609299	soysauce
PRJNA730347	SRR14609300	soysauce
PRJNA730347	SRR14609301	soysauce
PRJNA730347	SRR14609302	soysauce
PRJNA305659	SRR3017090	Wine
PRJNA305659	SRR3017091	Wine
PRJNA305659	SRR3017092	Wine
PRJNA305659	SRR3017093	Wine
PRJNA305659	SRR3017094	Wine
PRJNA305659	SRR3017095	Wine
PRJNA305659	SRR3017096	Wine
PRJNA305659	SRR3017097	Wine
PRJNA305659	SRR3017098	Wine
PRJNA305659	SRR3017099	Wine
PRJNA305659	SRR3017100	Wine
PRJNA305659	SRR3017101	Wine
PRJNA305659	SRR3017102	Wine
PRJNA305659	SRR3017103	Wine
PRJNA305659	SRR3017104	Wine
PRJNA305659	SRR3017105	Wine
PRJNA603575	SRR11605259	Yogurt
PRJNA603575	SRR11605260	Yogurt
PRJNA603575	SRR11605261	Yogurt
PRJNA603575	SRR11605262	Yogurt
PRJNA603575	SRR11605263	Yogurt
PRJNA603575	SRR11605264	Yogurt
PRJNA603575	SRR11605265	Yogurt
PRJNA603575	SRR11605266	Yogurt
PRJNA603575	SRR11605267	Yogurt
PRJNA603575	SRR11605268	Yogurt
PRJNA603575	SRR11605269	Yogurt
PRJNA603575	SRR11605270	Yogurt
PRJNA603575	SRR11605271	Yogurt
PRJNA603575	SRR11605272	Yogurt
PRJNA603575	SRR11605273	Yogurt
PRJNA603575	SRR11605274	Yogurt

## Sheet: SRA_Human
SRA accessions of human gut metagenomes we collected (In total: 1150)
Project_accession	Run_accession	Sample_source
PRJEB9584	ERR1711593	Human gut
PRJEB9584	ERR1711594	Human gut
PRJEB9584	ERR1711595	Human gut
PRJEB9584	ERR1711596	Human gut
PRJEB9584	ERR1711597	Human gut
PRJEB9584	ERR1711598	Human gut
PRJEB9584	ERR1711599	Human gut
PRJEB9584	ERR1711600	Human gut
PRJEB9584	ERR1711601	Human gut
PRJEB9584	ERR1711602	Human gut
PRJEB9584	ERR1711603	Human gut
PRJEB9584	ERR1711604	Human gut
PRJEB9584	ERR1711605	Human gut
PRJEB9584	ERR1711606	Human gut
PRJEB9584	ERR1711607	Human gut
PRJEB9584	ERR1711608	Human gut
PRJEB9584	ERR1711609	Human gut
PRJEB9584	ERR1711610	Human gut
PRJEB9584	ERR1711611	Human gut
PRJEB9584	ERR1711612	Human gut
PRJEB9584	ERR1711613	Human gut
PRJEB9584	ERR1711614	Human gut
PRJEB9584	ERR1711615	Human gut
PRJEB9584	ERR1711616	Human gut
PRJEB9584	ERR1711617	Human gut
PRJEB9584	ERR1711618	Human gut
PRJEB9584	ERR1711619	Human gut
PRJEB9584	ERR1711620	Human gut
PRJEB9584	ERR1711621	Human gut
PRJEB9584	ERR1711622	Human gut
PRJEB9584	ERR1711623	Human gut
PRJEB9584	ERR1711624	Human gut
PRJEB9584	ERR1711625	Human gut
PRJEB9584	ERR1711626	Human gut
PRJEB9584	ERR1711627	Human gut
PRJEB9584	ERR1711628	Human gut
PRJEB9584	ERR1711629	Human gut
PRJEB9584	ERR1711630	Human gut
PRJEB9584	ERR1711631	Human gut
PRJEB9584	ERR1711632	Human gut
PRJEB9584	ERR1711633	Human gut
PRJEB9584	ERR1711634	Human gut
PRJEB9584	ERR1711635	Human gut
PRJEB9584	ERR1711636	Human gut
PRJEB9584	ERR1711637	Human gut
PRJEB9584	ERR1711638	Human gut
PRJEB9584	ERR1711639	Human gut
PRJEB9584	ERR1711640	Human gut
PRJEB9584	ERR1711641	Human gut
PRJEB9584	ERR1711642	Human gut
PRJEB9584	ERR1711643	Human gut
PRJEB9584	ERR1711644	Human gut
PRJEB9584	ERR1711645	Human gut
PRJEB9584	ERR1711646	Human gut
PRJEB9584	ERR1711647	Human gut
PRJEB9584	ERR1711648	Human gut
PRJEB9584	ERR1711649	Human gut
PRJEB9584	ERR1711650	Human gut
PRJEB9584	ERR1711651	Human gut
PRJEB9584	ERR1711652	Human gut
PRJEB9584	ERR1711653	Human gut
PRJEB9584	ERR1711654	Human gut
PRJEB9584	ERR1711655	Human gut
PRJEB9584	ERR1711656	Human gut
PRJEB9584	ERR1711657	Human gut
PRJEB9584	ERR1711658	Human gut
PRJEB9584	ERR1711659	Human gut
PRJEB9584	ERR1711660	Human gut
PRJEB9584	ERR1711661	Human gut
PRJEB9584	ERR1711662	Human gut
PRJEB9584	ERR1711663	Human gut
PRJEB9584	ERR1711664	Human gut
PRJEB9584	ERR1711665	Human gut
PRJEB9584	ERR1711666	Human gut
PRJEB9584	ERR1711667	Human gut
PRJEB9584	ERR1711668	Human gut
PRJEB9584	ERR1711669	Human gut
PRJEB9584	ERR1711670	Human gut
PRJEB9584	ERR1711671	Human gut
PRJEB9584	ERR1711672	Human gut
PRJEB9584	ERR1711673	Human gut
PRJEB9584	ERR1711674	Human gut
PRJEB9584	ERR1711675	Human gut
PRJEB9584	ERR1711676	Human gut
PRJEB9584	ERR1711677	Human gut
PRJEB9584	ERR1711678	Human gut
PRJEB9584	ERR1711679	Human gut
PRJEB9584	ERR1711680	Human gut
PRJEB9584	ERR1711681	Human gut
PRJEB9584	ERR1711682	Human gut
PRJEB9584	ERR1711683	Human gut
PRJEB9584	ERR1711684	Human gut
PRJEB9584	ERR1711685	Human gut
PRJEB9584	ERR1711686	Human gut
PRJEB9584	ERR1711687	Human gut
PRJEB9584	ERR1711688	Human gut
PRJEB9584	ERR1711689	Human gut
PRJEB9584	ERR1711690	Human gut
PRJEB9584	ERR1711691	Human gut
PRJEB9584	ERR1711692	Human gut
PRJEB9584	ERR1711693	Human gut
PRJEB9584	ERR1711694	Human gut
PRJEB9584	ERR1711695	Human gut
PRJEB9584	ERR1711696	Human gut
PRJEB9584	ERR1711697	Human gut
PRJEB9584	ERR1711698	Human gut
PRJEB9584	ERR1711699	Human gut
PRJEB9584	ERR1711700	Human gut
PRJEB9584	ERR1711701	Human gut
PRJEB9584	ERR1711702	Human gut
PRJEB9584	ERR1711703	Human gut
PRJEB9584	ERR1711704	Human gut
PRJEB9584	ERR1711705	Human gut
PRJEB9584	ERR1711706	Human gut
PRJEB9584	ERR1711707	Human gut
PRJEB9584	ERR1711708	Human gut
PRJEB9584	ERR1711709	Human gut
PRJEB9584	ERR1711710	Human gut
PRJEB9584	ERR1711711	Human gut
PRJEB9584	ERR1711712	Human gut
PRJEB9584	ERR1711713	Human gut
PRJEB9584	ERR1711714	Human gut
PRJEB9584	ERR1711715	Human gut
PRJEB9584	ERR1711716	Human gut
PRJEB9584	ERR1711717	Human gut
PRJEB9584	ERR1711718	Human gut
PRJEB9584	ERR1711719	Human gut
PRJEB9584	ERR1711720	Human gut
PRJEB9584	ERR1711721	Human gut
PRJEB9584	ERR1711722	Human gut
PRJEB9584	ERR1711723	Human gut
PRJEB9584	ERR1711724	Human gut
PRJEB9584	ERR1711725	Human gut
PRJEB9584	ERR1711726	Human gut
PRJEB9584	ERR1711727	Human gut
PRJEB9584	ERR1711728	Human gut
PRJEB9584	ERR1711729	Human gut
PRJEB9584	ERR1711730	Human gut
PRJEB9584	ERR1711731	Human gut
PRJEB9584	ERR1711732	Human gut
PRJEB9584	ERR1711733	Human gut
PRJEB9584	ERR1711734	Human gut
PRJEB9584	ERR1711735	Human gut
PRJEB9584	ERR1711736	Human gut
PRJEB9584	ERR1711737	Human gut
PRJEB9584	ERR1711738	Human gut
PRJEB9584	ERR1711739	Human gut
PRJEB9584	ERR1711740	Human gut
PRJEB9584	ERR1711741	Human gut
PRJEB9584	ERR1711742	Human gut
PRJEB9584	ERR1711743	Human gut
PRJEB9584	ERR1711744	Human gut
PRJEB9584	ERR1711745	Human gut
PRJEB9584	ERR1711746	Human gut
PRJEB9584	ERR1711747	Human gut
PRJEB9584	ERR1711748	Human gut
PRJEB9584	ERR1711749	Human gut
PRJEB9584	ERR1711750	Human gut
PRJEB9584	ERR1711751	Human gut
PRJEB9584	ERR1711752	Human gut
PRJEB9584	ERR1711753	Human gut
PRJEB9584	ERR1711754	Human gut
PRJEB9584	ERR1711755	Human gut
PRJEB9584	ERR1711756	Human gut
PRJEB9584	ERR1711757	Human gut
PRJEB9584	ERR1711758	Human gut
PRJEB9584	ERR1711759	Human gut
PRJEB9584	ERR1711760	Human gut
PRJEB9584	ERR1711761	Human gut
PRJEB9584	ERR1711762	Human gut
PRJEB9584	ERR1711763	Human gut
PRJEB9584	ERR1711764	Human gut
PRJEB9584	ERR1711765	Human gut
PRJEB9584	ERR1711766	Human gut
PRJEB9584	ERR1711767	Human gut
PRJEB9584	ERR1711768	Human gut
PRJEB9584	ERR1711769	Human gut
PRJEB9584	ERR1711770	Human gut
PRJEB9584	ERR1711771	Human gut
PRJEB9584	ERR1711772	Human gut
PRJEB9584	ERR1711773	Human gut
PRJEB9584	ERR1711774	Human gut
PRJEB9584	ERR1711775	Human gut
PRJEB9584	ERR1711776	Human gut
PRJEB9584	ERR1711777	Human gut
PRJEB9584	ERR1711778	Human gut
PRJEB9584	ERR1711779	Human gut
PRJEB9584	ERR1711780	Human gut
PRJEB9584	ERR1711781	Human gut
PRJEB9584	ERR1711782	Human gut
PRJEB9584	ERR1711783	Human gut
PRJEB9584	ERR1711784	Human gut
PRJEB9584	ERR1711785	Human gut
PRJEB9584	ERR1711786	Human gut
PRJEB9584	ERR1711787	Human gut
PRJEB9584	ERR1711788	Human gut
PRJEB9584	ERR1711789	Human gut
PRJEB9584	ERR1711790	Human gut
PRJEB9584	ERR1711791	Human gut
PRJEB9584	ERR1711792	Human gut
PRJEB9584	ERR1711793	Human gut
PRJEB9584	ERR1711794	Human gut
PRJEB9584	ERR1711795	Human gut
PRJEB9584	ERR1711796	Human gut
PRJEB9584	ERR1711797	Human gut
PRJEB9584	ERR1711798	Human gut
PRJEB9584	ERR1711799	Human gut
PRJEB9584	ERR1711800	Human gut
PRJEB9584	ERR1711801	Human gut
PRJEB9584	ERR1711802	Human gut
PRJEB9584	ERR1711803	Human gut
PRJNA231909	SRR1909190	Human gut
PRJNA231909	SRR1909212	Human gut
PRJNA231909	SRR1909245	Human gut
PRJNA231909	SRR1909284	Human gut
PRJNA231909	SRR1909299	Human gut
PRJNA231909	SRR1909305	Human gut
PRJNA231909	SRR1909354	Human gut
PRJNA231909	SRR1909358	Human gut
PRJNA231909	SRR1909367	Human gut
PRJNA231909	SRR1909379	Human gut
PRJNA231909	SRR1909383	Human gut
PRJNA231909	SRR1909385	Human gut
PRJNA231909	SRR1909387	Human gut
PRJNA231909	SRR1909394	Human gut
PRJNA231909	SRR1909412	Human gut
PRJNA231909	SRR1909422	Human gut
PRJNA231909	SRR1909448	Human gut
PRJNA231909	SRR1909463	Human gut
PRJNA231909	SRR1909467	Human gut
PRJNA231909	SRR1909476	Human gut
PRJNA231909	SRR1909481	Human gut
PRJNA231909	SRR1909496	Human gut
PRJNA231909	SRR1909498	Human gut
PRJNA231909	SRR1909506	Human gut
PRJNA231909	SRR1909509	Human gut
PRJNA231909	SRR1909515	Human gut
PRJNA231909	SRR1909520	Human gut
PRJNA231909	SRR1909540	Human gut
PRJNA231909	SRR1909546	Human gut
PRJNA231909	SRR1909569	Human gut
PRJNA231909	SRR1909572	Human gut
PRJNA231909	SRR1909574	Human gut
PRJNA231909	SRR1909576	Human gut
PRJNA231909	SRR1909582	Human gut
PRJNA231909	SRR1909590	Human gut
PRJNA231909	SRR1909597	Human gut
PRJNA231909	SRR1909607	Human gut
PRJNA231909	SRR1909635	Human gut
PRJNA231909	SRR1909665	Human gut
PRJNA231909	SRR1909666	Human gut
PRJNA231909	SRR1909668	Human gut
PRJNA231909	SRR1909671	Human gut
PRJNA231909	SRR1909676	Human gut
PRJNA231909	SRR1909679	Human gut
PRJNA231909	SRR1909693	Human gut
PRJNA231909	SRR1910135	Human gut
PRJNA231909	SRR1910178	Human gut
PRJNA231909	SRR1910186	Human gut
PRJNA231909	SRR1910188	Human gut
PRJNA231909	SRR1910201	Human gut
PRJNA231909	SRR1910209	Human gut
PRJNA231909	SRR1910216	Human gut
PRJNA231909	SRR1910238	Human gut
PRJNA231909	SRR1910240	Human gut
PRJNA231909	SRR1910570	Human gut
PRJNA231909	SRR1910574	Human gut
PRJNA231909	SRR1910580	Human gut
PRJNA231909	SRR1910591	Human gut
PRJNA231909	SRR1910592	Human gut
PRJNA231909	SRR1910595	Human gut
PRJNA231909	SRR1910596	Human gut
PRJNA231909	SRR1910605	Human gut
PRJNA231909	SRR1910609	Human gut
PRJNA231909	SRR1910612	Human gut
PRJNA231909	SRR1910615	Human gut
PRJNA231909	SRR1910618	Human gut
PRJNA231909	SRR1910619	Human gut
PRJNA231909	SRR1910621	Human gut
PRJNA231909	SRR1910622	Human gut
PRJNA231909	SRR1910626	Human gut
PRJNA231909	SRR1910631	Human gut
PRJNA231909	SRR1910634	Human gut
PRJNA231909	SRR1910638	Human gut
PRJNA231909	SRR1910643	Human gut
PRJNA231909	SRR1910653	Human gut
PRJNA231909	SRR1910654	Human gut
PRJNA231909	SRR1910655	Human gut
PRJNA231909	SRR1910657	Human gut
PRJNA231909	SRR1910665	Human gut
PRJNA231909	SRR1910668	Human gut
PRJNA231909	SRR1910678	Human gut
PRJNA231909	SRR1910683	Human gut
PRJNA231909	SRR1910692	Human gut
PRJNA231909	SRR1910694	Human gut
PRJNA231909	SRR1910697	Human gut
PRJNA231909	SRR1910700	Human gut
PRJNA231909	SRR1910703	Human gut
PRJNA231909	SRR1910707	Human gut
PRJNA231909	SRR1910709	Human gut
PRJNA231909	SRR1910711	Human gut
PRJNA231909	SRR1910718	Human gut
PRJNA231909	SRR1910830	Human gut
PRJNA231909	SRR1910831	Human gut
PRJNA231909	SRR1910832	Human gut
PRJNA231909	SRR1910853	Human gut
PRJNA231909	SRR1910864	Human gut
PRJNA231909	SRR1910914	Human gut
PRJNA231909	SRR1913044	Human gut
PRJNA231909	SRR1913067	Human gut
PRJNA231909	SRR1913123	Human gut
PRJNA231909	SRR1915586	Human gut
PRJNA231909	SRR1915588	Human gut
PRJNA231909	SRR1915593	Human gut
PRJNA231909	SRR1915601	Human gut
PRJNA231909	SRR1915604	Human gut
PRJNA231909	SRR1915605	Human gut
PRJNA231909	SRR1915609	Human gut
PRJNA231909	SRR1915610	Human gut
PRJNA231909	SRR1915617	Human gut
PRJNA231909	SRR1915618	Human gut
PRJNA231909	SRR1915620	Human gut
PRJNA231909	SRR1915622	Human gut
PRJNA231909	SRR1915623	Human gut
PRJNA231909	SRR1915626	Human gut
PRJNA231909	SRR1915627	Human gut
PRJNA231909	SRR1915629	Human gut
PRJNA231909	SRR1915630	Human gut
PRJNA231909	SRR1915633	Human gut
PRJNA231909	SRR1915636	Human gut
PRJNA231909	SRR1915639	Human gut
PRJNA231909	SRR1915645	Human gut
PRJNA231909	SRR1915651	Human gut
PRJNA231909	SRR1915652	Human gut
PRJNA231909	SRR1915655	Human gut
PRJNA231909	SRR1915657	Human gut
PRJNA231909	SRR1915663	Human gut
PRJNA231909	SRR1915664	Human gut
PRJNA231909	SRR1915665	Human gut
PRJNA231909	SRR1915666	Human gut
PRJNA231909	SRR1915673	Human gut
PRJNA231909	SRR1915674	Human gut
PRJNA231909	SRR1915675	Human gut
PRJNA231909	SRR1915678	Human gut
PRJNA231909	SRR1915679	Human gut
PRJNA231909	SRR1915685	Human gut
PRJNA231909	SRR1915687	Human gut
PRJNA231909	SRR1915693	Human gut
PRJNA231909	SRR1915751	Human gut
PRJNA231909	SRR1915753	Human gut
PRJNA231909	SRR1915757	Human gut
PRJNA231909	SRR1915766	Human gut
PRJNA231909	SRR1915769	Human gut
PRJNA231909	SRR1915770	Human gut
PRJNA231909	SRR1915772	Human gut
PRJNA231909	SRR1915778	Human gut
PRJNA231909	SRR1915779	Human gut
PRJNA231909	SRR1915782	Human gut
PRJNA231909	SRR1915784	Human gut
PRJNA231909	SRR1915785	Human gut
PRJNA231909	SRR1915786	Human gut
PRJNA231909	SRR1915788	Human gut
PRJNA231909	SRR1915792	Human gut
PRJNA231909	SRR1915807	Human gut
PRJNA231909	SRR1915808	Human gut
PRJNA231909	SRR1915813	Human gut
PRJNA231909	SRR1915816	Human gut
PRJNA231909	SRR1915817	Human gut
PRJNA231909	SRR1915819	Human gut
PRJNA231909	SRR1915824	Human gut
PRJNA231909	SRR1915825	Human gut
PRJNA231909	SRR1915827	Human gut
PRJNA231909	SRR1915831	Human gut
PRJNA231909	SRR1915837	Human gut
PRJNA231909	SRR1915838	Human gut
PRJNA231909	SRR1915839	Human gut
PRJNA231909	SRR1915841	Human gut
PRJNA231909	SRR1915867	Human gut
PRJNA231909	SRR1915868	Human gut
PRJNA231909	SRR1915869	Human gut
PRJNA231909	SRR1915870	Human gut
PRJNA231909	SRR1915872	Human gut
PRJNA231909	SRR1915873	Human gut
PRJNA231909	SRR1915875	Human gut
PRJNA231909	SRR1915878	Human gut
PRJNA231909	SRR1915879	Human gut
PRJNA231909	SRR1915880	Human gut
PRJNA231909	SRR1915881	Human gut
PRJNA231909	SRR1915883	Human gut
PRJNA231909	SRR1915884	Human gut
PRJNA231909	SRR1915885	Human gut
PRJNA231909	SRR1915886	Human gut
PRJNA231909	SRR1915899	Human gut
PRJNA231909	SRR1915904	Human gut
PRJNA231909	SRR1915907	Human gut
PRJNA231909	SRR1915910	Human gut
PRJNA231909	SRR1915913	Human gut
PRJNA231909	SRR1915929	Human gut
PRJNA231909	SRR1915934	Human gut
PRJNA231909	SRR1915937	Human gut
PRJNA231909	SRR1915939	Human gut
PRJNA231909	SRR1915941	Human gut
PRJNA231909	SRR1915945	Human gut
PRJNA231909	SRR1915951	Human gut
PRJNA231909	SRR1915984	Human gut
PRJNA231909	SRR1915986	Human gut
PRJNA231909	SRR1915989	Human gut
PRJNA231909	SRR1915992	Human gut
PRJNA231909	SRR1915993	Human gut
PRJNA231909	SRR1915995	Human gut
PRJNA231909	SRR1915996	Human gut
PRJNA231909	SRR1915997	Human gut
PRJNA231909	SRR1915998	Human gut
PRJNA231909	SRR1916000	Human gut
PRJNA231909	SRR1916001	Human gut
PRJNA231909	SRR1916005	Human gut
PRJNA231909	SRR1916007	Human gut
PRJNA231909	SRR1916008	Human gut
PRJNA231909	SRR1916009	Human gut
PRJNA231909	SRR1916014	Human gut
PRJNA231909	SRR1916016	Human gut
PRJNA231909	SRR1916017	Human gut
PRJNA231909	SRR1916018	Human gut
PRJNA231909	SRR1916023	Human gut
PRJNA231909	SRR1916024	Human gut
PRJNA231909	SRR1916025	Human gut
PRJNA231909	SRR1916028	Human gut
PRJNA231909	SRR1916029	Human gut
PRJNA231909	SRR1916030	Human gut
PRJNA231909	SRR1916031	Human gut
PRJNA231909	SRR1916032	Human gut
PRJNA231909	SRR1916033	Human gut
PRJNA231909	SRR1916034	Human gut
PRJNA231909	SRR1916039	Human gut
PRJNA231909	SRR1916041	Human gut
PRJNA231909	SRR1916042	Human gut
PRJNA231909	SRR1916043	Human gut
PRJNA231909	SRR1916045	Human gut
PRJNA231909	SRR1916046	Human gut
PRJNA231909	SRR1916048	Human gut
PRJNA231909	SRR1916049	Human gut
PRJNA231909	SRR1916050	Human gut
PRJNA231909	SRR1916051	Human gut
PRJNA231909	SRR1916054	Human gut
PRJNA231909	SRR1916055	Human gut
PRJNA231909	SRR1916056	Human gut
PRJNA231909	SRR1916059	Human gut
PRJNA231909	SRR1916060	Human gut
PRJNA231909	SRR1916061	Human gut
PRJNA231909	SRR1916398	Human gut
PRJNA231909	SRR1916399	Human gut
PRJNA231909	SRR1916401	Human gut
PRJNA231909	SRR1916405	Human gut
PRJNA231909	SRR1916408	Human gut
PRJNA231909	SRR1916410	Human gut
PRJNA231909	SRR1916411	Human gut
PRJNA231909	SRR1916414	Human gut
PRJNA231909	SRR1916416	Human gut
PRJNA231909	SRR1916417	Human gut
PRJNA231909	SRR1916425	Human gut
PRJNA231909	SRR1916427	Human gut
PRJNA231909	SRR1916431	Human gut
PRJNA231909	SRR1916433	Human gut
PRJNA231909	SRR1916438	Human gut
PRJNA231909	SRR1916442	Human gut
PRJNA231909	SRR1916443	Human gut
PRJNA231909	SRR1916444	Human gut
PRJNA231909	SRR1916447	Human gut
PRJNA231909	SRR1916450	Human gut
PRJNA231909	SRR1916453	Human gut
PRJNA231909	SRR1916592	Human gut
PRJNA231909	SRR1916593	Human gut
PRJNA231909	SRR1916764	Human gut
PRJNA231909	SRR1916817	Human gut
PRJNA231909	SRR1916818	Human gut
PRJNA231909	SRR1916819	Human gut
PRJNA231909	SRR1916820	Human gut
PRJNA231909	SRR1916821	Human gut
PRJNA231909	SRR1916822	Human gut
PRJNA231909	SRR1916823	Human gut
PRJNA231909	SRR1916843	Human gut
PRJNA231909	SRR1916844	Human gut
PRJNA231909	SRR1918822	Human gut
PRJNA231909	SRR1918825	Human gut
PRJNA231909	SRR1918827	Human gut
PRJNA231909	SRR1918828	Human gut
PRJNA231909	SRR1918829	Human gut
PRJNA231909	SRR1918830	Human gut
PRJNA231909	SRR1918831	Human gut
PRJNA231909	SRR1918832	Human gut
PRJNA231909	SRR1918833	Human gut
PRJNA231909	SRR1918905	Human gut
PRJNA231909	SRR1918906	Human gut
PRJNA231909	SRR1918908	Human gut
PRJNA231909	SRR1918909	Human gut
PRJNA231909	SRR1918910	Human gut
PRJNA231909	SRR1918911	Human gut
PRJNA231909	SRR1918912	Human gut
PRJNA231909	SRR1918913	Human gut
PRJNA231909	SRR1918914	Human gut
PRJNA231909	SRR1918915	Human gut
PRJNA231909	SRR1918916	Human gut
PRJNA231909	SRR1918917	Human gut
PRJNA231909	SRR1918918	Human gut
PRJNA231909	SRR1918919	Human gut
PRJNA231909	SRR1918920	Human gut
PRJNA231909	SRR1918921	Human gut
PRJNA231909	SRR1918922	Human gut
PRJNA231909	SRR1918923	Human gut
PRJNA231909	SRR1918924	Human gut
PRJNA231909	SRR1918925	Human gut
PRJNA231909	SRR1918926	Human gut
PRJNA231909	SRR1918927	Human gut
PRJNA231909	SRR1980003	Human gut
PRJNA231909	SRR1980004	Human gut
PRJNA231909	SRR1980005	Human gut
PRJNA231909	SRR1980144	Human gut
PRJNA231909	SRR1980149	Human gut
PRJNA231909	SRR1980150	Human gut
PRJNA231909	SRR1980151	Human gut
PRJNA231909	SRR1980152	Human gut
PRJNA231909	SRR1980153	Human gut
PRJNA231909	SRR1980154	Human gut
PRJNA231909	SRR1980155	Human gut
PRJNA231909	SRR1980156	Human gut
PRJNA231909	SRR1980158	Human gut
PRJNA231909	SRR1980159	Human gut
PRJNA231909	SRR1980160	Human gut
PRJNA231909	SRR1980161	Human gut
PRJNA231909	SRR1980162	Human gut
PRJNA231909	SRR1980163	Human gut
PRJNA231909	SRR1980164	Human gut
PRJNA231909	SRR1980225	Human gut
PRJNA231909	SRR1980226	Human gut
PRJNA231909	SRR1980227	Human gut
PRJNA231909	SRR1980228	Human gut
PRJNA231909	SRR1980229	Human gut
PRJNA231909	SRR1980230	Human gut
PRJNA231909	SRR1980231	Human gut
PRJNA231909	SRR1980232	Human gut
PRJNA231909	SRR1980233	Human gut
PRJNA231909	SRR1980234	Human gut
PRJNA231909	SRR1980235	Human gut
PRJNA231909	SRR1980236	Human gut
PRJNA231909	SRR1980237	Human gut
PRJNA231909	SRR1980238	Human gut
PRJNA231909	SRR1980247	Human gut
PRJNA231909	SRR1980248	Human gut
PRJNA231909	SRR1980249	Human gut
PRJNA231909	SRR1980286	Human gut
PRJNA231909	SRR1980287	Human gut
PRJNA231909	SRR1980288	Human gut
PRJNA231909	SRR1980289	Human gut
PRJNA231909	SRR1980290	Human gut
PRJNA231909	SRR1980291	Human gut
PRJNA231909	SRR1980292	Human gut
PRJNA231909	SRR1980293	Human gut
PRJNA231909	SRR1980294	Human gut
PRJNA231909	SRR1980295	Human gut
PRJNA231909	SRR1980296	Human gut
PRJNA231909	SRR1980297	Human gut
PRJNA231909	SRR1980298	Human gut
PRJNA231909	SRR1980299	Human gut
PRJNA231909	SRR1980300	Human gut
PRJNA231909	SRR1980301	Human gut
PRJNA231909	SRR1980302	Human gut
PRJNA231909	SRR1980303	Human gut
PRJNA231909	SRR1980304	Human gut
PRJNA231909	SRR1980305	Human gut
PRJNA231909	SRR1980306	Human gut
PRJNA231909	SRR1980307	Human gut
PRJNA231909	SRR1980308	Human gut
PRJNA231909	SRR1980309	Human gut
PRJNA231909	SRR1980310	Human gut
PRJNA231909	SRR1980311	Human gut
PRJNA231909	SRR1980312	Human gut
PRJNA231909	SRR1980313	Human gut
PRJNA231909	SRR1980314	Human gut
PRJNA231909	SRR1980315	Human gut
PRJNA231909	SRR1980316	Human gut
PRJNA231909	SRR1980317	Human gut
PRJNA231909	SRR1980318	Human gut
PRJNA231909	SRR1980319	Human gut
PRJNA231909	SRR1980320	Human gut
PRJNA231909	SRR1980321	Human gut
PRJNA231909	SRR1980322	Human gut
PRJNA231909	SRR1980323	Human gut
PRJNA231909	SRR1980324	Human gut
PRJNA231909	SRR1980325	Human gut
PRJNA231909	SRR1980326	Human gut
PRJNA231909	SRR1980327	Human gut
PRJNA231909	SRR1980328	Human gut
PRJNA231909	SRR1980329	Human gut
PRJNA231909	SRR1980330	Human gut
PRJNA231909	SRR1980331	Human gut
PRJNA231909	SRR1980332	Human gut
PRJNA231909	SRR1980333	Human gut
PRJNA231909	SRR1980334	Human gut
PRJNA231909	SRR1980335	Human gut
PRJNA231909	SRR1980336	Human gut
PRJNA231909	SRR1980337	Human gut
PRJNA231909	SRR1980338	Human gut
PRJNA231909	SRR1980339	Human gut
PRJNA231909	SRR1980340	Human gut
PRJNA231909	SRR1980341	Human gut
PRJNA231909	SRR1980342	Human gut
PRJNA231909	SRR1980343	Human gut
PRJNA231909	SRR1980344	Human gut
PRJNA231909	SRR1980345	Human gut
PRJNA231909	SRR1980346	Human gut
PRJNA231909	SRR1980347	Human gut
PRJNA231909	SRR1980348	Human gut
PRJNA231909	SRR1980349	Human gut
PRJNA231909	SRR1980350	Human gut
PRJNA231909	SRR1980351	Human gut
PRJNA231909	SRR1980352	Human gut
PRJNA231909	SRR1980353	Human gut
PRJNA231909	SRR1980354	Human gut
PRJNA231909	SRR1980355	Human gut
PRJNA231909	SRR1980356	Human gut
PRJNA231909	SRR1980357	Human gut
PRJNA231909	SRR1980358	Human gut
PRJNA231909	SRR1980359	Human gut
PRJNA231909	SRR1980360	Human gut
PRJNA231909	SRR1980361	Human gut
PRJNA231909	SRR1980362	Human gut
PRJNA231909	SRR1980363	Human gut
PRJNA231909	SRR1980364	Human gut
PRJNA231909	SRR1980365	Human gut
PRJNA231909	SRR1980366	Human gut
PRJNA231909	SRR1980367	Human gut
PRJNA231909	SRR1980368	Human gut
PRJNA231909	SRR1980369	Human gut
PRJNA231909	SRR1980370	Human gut
PRJNA231909	SRR1980371	Human gut
PRJNA231909	SRR1980372	Human gut
PRJNA231909	SRR1980373	Human gut
PRJNA231909	SRR1980374	Human gut
PRJNA231909	SRR1980375	Human gut
PRJNA231909	SRR1980376	Human gut
PRJNA231909	SRR1980377	Human gut
PRJNA231909	SRR1980378	Human gut
PRJNA231909	SRR1980379	Human gut
PRJNA231909	SRR1980380	Human gut
PRJNA231909	SRR1980381	Human gut
PRJNA231909	SRR1980382	Human gut
PRJNA231909	SRR1980383	Human gut
PRJNA231909	SRR1980384	Human gut
PRJNA231909	SRR1980385	Human gut
PRJNA231909	SRR1980386	Human gut
PRJNA231909	SRR1980387	Human gut
PRJNA231909	SRR1980388	Human gut
PRJNA231909	SRR1980389	Human gut
PRJNA231909	SRR1980390	Human gut
PRJNA231909	SRR1980391	Human gut
PRJNA231909	SRR1980392	Human gut
PRJNA231909	SRR1980393	Human gut
PRJNA231909	SRR1980394	Human gut
PRJNA231909	SRR1980395	Human gut
PRJNA231909	SRR1980396	Human gut
PRJNA231909	SRR1980397	Human gut
PRJNA231909	SRR1980398	Human gut
PRJNA231909	SRR1980399	Human gut
PRJNA231909	SRR1980400	Human gut
PRJNA231909	SRR1980401	Human gut
PRJNA231909	SRR1980402	Human gut
PRJNA231909	SRR1980403	Human gut
PRJNA231909	SRR1980404	Human gut
PRJNA231909	SRR1980405	Human gut
PRJNA231909	SRR1980406	Human gut
PRJNA231909	SRR1980407	Human gut
PRJNA231909	SRR1980408	Human gut
PRJNA231909	SRR1980427	Human gut
PRJNA231909	SRR1980428	Human gut
PRJNA231909	SRR1980429	Human gut
PRJNA231909	SRR1980430	Human gut
PRJNA231909	SRR1980431	Human gut
PRJNA231909	SRR1980432	Human gut
PRJNA231909	SRR1980433	Human gut
PRJNA231909	SRR1980434	Human gut
PRJNA231909	SRR1980435	Human gut
PRJNA231909	SRR1980436	Human gut
PRJNA231909	SRR1980437	Human gut
PRJNA231909	SRR1980438	Human gut
PRJNA231909	SRR1980439	Human gut
PRJNA231909	SRR1980440	Human gut
PRJNA231909	SRR1980441	Human gut
PRJNA231909	SRR1980442	Human gut
PRJNA231909	SRR1980443	Human gut
PRJNA231909	SRR1980444	Human gut
PRJNA231909	SRR1980445	Human gut
PRJNA231909	SRR1980446	Human gut
PRJNA231909	SRR1980447	Human gut
PRJNA231909	SRR1980448	Human gut
PRJNA231909	SRR1980449	Human gut
PRJNA231909	SRR1980450	Human gut
PRJNA231909	SRR1980451	Human gut
PRJNA231909	SRR1980452	Human gut
PRJNA231909	SRR1980453	Human gut
PRJNA231909	SRR1980454	Human gut
PRJNA231909	SRR1980455	Human gut
PRJNA231909	SRR1980456	Human gut
PRJNA231909	SRR1980457	Human gut
PRJNA231909	SRR1980458	Human gut
PRJNA231909	SRR1980459	Human gut
PRJNA231909	SRR1980460	Human gut
PRJNA231909	SRR1980461	Human gut
PRJNA231909	SRR1980462	Human gut
PRJNA231909	SRR1980463	Human gut
PRJNA231909	SRR1980464	Human gut
PRJNA231909	SRR1980465	Human gut
PRJNA231909	SRR1980466	Human gut
PRJNA231909	SRR1980467	Human gut
PRJNA231909	SRR1980468	Human gut
PRJNA231909	SRR1980469	Human gut
PRJNA231909	SRR1980470	Human gut
PRJNA231909	SRR1980471	Human gut
PRJNA231909	SRR1980472	Human gut
PRJNA231909	SRR1980473	Human gut
PRJNA231909	SRR1980474	Human gut
PRJNA231909	SRR1980475	Human gut
PRJNA231909	SRR1980476	Human gut
PRJNA231909	SRR1980477	Human gut
PRJNA231909	SRR1980478	Human gut
PRJNA231909	SRR1980479	Human gut
PRJNA231909	SRR1980480	Human gut
PRJNA231909	SRR1980481	Human gut
PRJNA231909	SRR1980482	Human gut
PRJNA231909	SRR1980483	Human gut
PRJNA231909	SRR1980484	Human gut
PRJNA231909	SRR1980485	Human gut
PRJNA231909	SRR1980486	Human gut
PRJNA231909	SRR1980487	Human gut
PRJNA231909	SRR1980488	Human gut
PRJNA231909	SRR1980489	Human gut
PRJNA231909	SRR1980490	Human gut
PRJNA231909	SRR1980491	Human gut
PRJNA231909	SRR1980492	Human gut
PRJNA231909	SRR1980493	Human gut
PRJNA231909	SRR1980494	Human gut
PRJNA231909	SRR1980495	Human gut
PRJNA231909	SRR1980496	Human gut
PRJNA231909	SRR1980497	Human gut
PRJNA231909	SRR1980498	Human gut
PRJNA231909	SRR1980499	Human gut
PRJNA231909	SRR1980500	Human gut
PRJNA231909	SRR1980501	Human gut
PRJNA231909	SRR1980502	Human gut
PRJNA231909	SRR1980503	Human gut
PRJNA231909	SRR1980504	Human gut
PRJNA231909	SRR1980724	Human gut
PRJNA231909	SRR1980725	Human gut
PRJNA231909	SRR1980726	Human gut
PRJNA422434	SRR1778450	Human gut
PRJNA422434	SRR1778451	Human gut
PRJNA422434	SRR1778452	Human gut
PRJNA422434	SRR1778453	Human gut
PRJNA422434	SRR1778454	Human gut
PRJNA422434	SRR1778455	Human gut
PRJNA422434	SRR1778456	Human gut
PRJNA422434	SRR341581	Human gut
PRJNA422434	SRR341582	Human gut
PRJNA422434	SRR341583	Human gut
PRJNA422434	SRR341584	Human gut
PRJNA422434	SRR341585	Human gut
PRJNA422434	SRR341586	Human gut
PRJNA422434	SRR341587	Human gut
PRJNA422434	SRR341588	Human gut
PRJNA422434	SRR341589	Human gut
PRJNA422434	SRR341590	Human gut
PRJNA422434	SRR341591	Human gut
PRJNA422434	SRR341592	Human gut
PRJNA422434	SRR341593	Human gut
PRJNA422434	SRR341594	Human gut
PRJNA422434	SRR341595	Human gut
PRJNA422434	SRR341596	Human gut
PRJNA422434	SRR341597	Human gut
PRJNA422434	SRR341598	Human gut
PRJNA422434	SRR341599	Human gut
PRJNA422434	SRR341600	Human gut
PRJNA422434	SRR341601	Human gut
PRJNA422434	SRR341602	Human gut
PRJNA422434	SRR341603	Human gut
PRJNA422434	SRR341604	Human gut
PRJNA422434	SRR341605	Human gut
PRJNA422434	SRR341606	Human gut
PRJNA422434	SRR341607	Human gut
PRJNA422434	SRR341608	Human gut
PRJNA422434	SRR341609	Human gut
PRJNA422434	SRR341610	Human gut
PRJNA422434	SRR341611	Human gut
PRJNA422434	SRR341612	Human gut
PRJNA422434	SRR341613	Human gut
PRJNA422434	SRR341614	Human gut
PRJNA422434	SRR341615	Human gut
PRJNA422434	SRR341616	Human gut
PRJNA422434	SRR341617	Human gut
PRJNA422434	SRR341618	Human gut
PRJNA422434	SRR341619	Human gut
PRJNA422434	SRR341620	Human gut
PRJNA422434	SRR341621	Human gut
PRJNA422434	SRR341622	Human gut
PRJNA422434	SRR341623	Human gut
PRJNA422434	SRR341624	Human gut
PRJNA422434	SRR341625	Human gut
PRJNA422434	SRR341626	Human gut
PRJNA422434	SRR341627	Human gut
PRJNA422434	SRR341628	Human gut
PRJNA422434	SRR341629	Human gut
PRJNA422434	SRR341630	Human gut
PRJNA422434	SRR341631	Human gut
PRJNA422434	SRR341632	Human gut
PRJNA422434	SRR341633	Human gut
PRJNA422434	SRR341634	Human gut
PRJNA422434	SRR341635	Human gut
PRJNA422434	SRR341636	Human gut
PRJNA422434	SRR341637	Human gut
PRJNA422434	SRR341638	Human gut
PRJNA422434	SRR341639	Human gut
PRJNA422434	SRR341640	Human gut
PRJNA422434	SRR341641	Human gut
PRJNA422434	SRR341642	Human gut
PRJNA422434	SRR341643	Human gut
PRJNA422434	SRR341644	Human gut
PRJNA422434	SRR341645	Human gut
PRJNA422434	SRR341646	Human gut
PRJNA422434	SRR341647	Human gut
PRJNA422434	SRR341648	Human gut
PRJNA422434	SRR341649	Human gut
PRJNA422434	SRR341650	Human gut
PRJNA422434	SRR341651	Human gut
PRJNA422434	SRR341652	Human gut
PRJNA422434	SRR341653	Human gut
PRJNA422434	SRR341654	Human gut
PRJNA422434	SRR341655	Human gut
PRJNA422434	SRR341656	Human gut
PRJNA422434	SRR341657	Human gut
PRJNA422434	SRR341658	Human gut
PRJNA422434	SRR341659	Human gut
PRJNA422434	SRR341660	Human gut
PRJNA422434	SRR341661	Human gut
PRJNA422434	SRR341662	Human gut
PRJNA422434	SRR341663	Human gut
PRJNA422434	SRR341664	Human gut
PRJNA422434	SRR341665	Human gut
PRJNA422434	SRR341666	Human gut
PRJNA422434	SRR341667	Human gut
PRJNA422434	SRR341668	Human gut
PRJNA422434	SRR341669	Human gut
PRJNA422434	SRR341670	Human gut
PRJNA422434	SRR341671	Human gut
PRJNA422434	SRR341672	Human gut
PRJNA422434	SRR341673	Human gut
PRJNA422434	SRR341674	Human gut
PRJNA422434	SRR341675	Human gut
PRJNA422434	SRR341676	Human gut
PRJNA422434	SRR341677	Human gut
PRJNA422434	SRR341678	Human gut
PRJNA422434	SRR341679	Human gut
PRJNA422434	SRR341680	Human gut
PRJNA422434	SRR341681	Human gut
PRJNA422434	SRR341682	Human gut
PRJNA422434	SRR341683	Human gut
PRJNA422434	SRR341684	Human gut
PRJNA422434	SRR341685	Human gut
PRJNA422434	SRR341686	Human gut
PRJNA422434	SRR341687	Human gut
PRJNA422434	SRR341688	Human gut
PRJNA422434	SRR341689	Human gut
PRJNA422434	SRR341690	Human gut
PRJNA422434	SRR341691	Human gut
PRJNA422434	SRR341692	Human gut
PRJNA422434	SRR341693	Human gut
PRJNA422434	SRR341694	Human gut
PRJNA422434	SRR341695	Human gut
PRJNA422434	SRR341696	Human gut
PRJNA422434	SRR341697	Human gut
PRJNA422434	SRR341698	Human gut
PRJNA422434	SRR341699	Human gut
PRJNA422434	SRR341700	Human gut
PRJNA422434	SRR341701	Human gut
PRJNA422434	SRR341702	Human gut
PRJNA422434	SRR341703	Human gut
PRJNA422434	SRR341704	Human gut
PRJNA422434	SRR341705	Human gut
PRJNA422434	SRR341706	Human gut
PRJNA422434	SRR341707	Human gut
PRJNA422434	SRR341708	Human gut
PRJNA422434	SRR341709	Human gut
PRJNA422434	SRR341710	Human gut
PRJNA422434	SRR341711	Human gut
PRJNA422434	SRR341712	Human gut
PRJNA422434	SRR341713	Human gut
PRJNA422434	SRR341714	Human gut
PRJNA422434	SRR341715	Human gut
PRJNA422434	SRR341716	Human gut
PRJNA422434	SRR341717	Human gut
PRJNA422434	SRR341718	Human gut
PRJNA422434	SRR341719	Human gut
PRJNA422434	SRR341720	Human gut
PRJNA422434	SRR341721	Human gut
PRJNA422434	SRR341722	Human gut
PRJNA422434	SRR341723	Human gut
PRJNA422434	SRR341724	Human gut
PRJNA422434	SRR341725	Human gut
PRJNA422434	SRR413556	Human gut
PRJNA422434	SRR413557	Human gut
PRJNA422434	SRR413558	Human gut
PRJNA422434	SRR413559	Human gut
PRJNA422434	SRR413560	Human gut
PRJNA422434	SRR413561	Human gut
PRJNA422434	SRR413562	Human gut
PRJNA422434	SRR413563	Human gut
PRJNA422434	SRR413564	Human gut
PRJNA422434	SRR413565	Human gut
PRJNA422434	SRR413566	Human gut
PRJNA422434	SRR413567	Human gut
PRJNA422434	SRR413568	Human gut
PRJNA422434	SRR413569	Human gut
PRJNA422434	SRR413570	Human gut
PRJNA422434	SRR413571	Human gut
PRJNA422434	SRR413572	Human gut
PRJNA422434	SRR413573	Human gut
PRJNA422434	SRR413574	Human gut
PRJNA422434	SRR413575	Human gut
PRJNA422434	SRR413576	Human gut
PRJNA422434	SRR413577	Human gut
PRJNA422434	SRR413578	Human gut
PRJNA422434	SRR413579	Human gut
PRJNA422434	SRR413580	Human gut
PRJNA422434	SRR413581	Human gut
PRJNA422434	SRR413582	Human gut
PRJNA422434	SRR413583	Human gut
PRJNA422434	SRR413584	Human gut
PRJNA422434	SRR413585	Human gut
PRJNA422434	SRR413586	Human gut
PRJNA422434	SRR413587	Human gut
PRJNA422434	SRR413588	Human gut
PRJNA422434	SRR413589	Human gut
PRJNA422434	SRR413590	Human gut
PRJNA422434	SRR413591	Human gut
PRJNA422434	SRR413592	Human gut
PRJNA422434	SRR413593	Human gut
PRJNA422434	SRR413594	Human gut
PRJNA422434	SRR413595	Human gut
PRJNA422434	SRR413596	Human gut
PRJNA422434	SRR413597	Human gut
PRJNA422434	SRR413598	Human gut
PRJNA422434	SRR413599	Human gut
PRJNA422434	SRR413600	Human gut
PRJNA422434	SRR413601	Human gut
PRJNA422434	SRR413602	Human gut
PRJNA422434	SRR413603	Human gut
PRJNA422434	SRR413604	Human gut
PRJNA422434	SRR413605	Human gut
PRJNA422434	SRR413606	Human gut
PRJNA422434	SRR413607	Human gut
PRJNA422434	SRR413608	Human gut
PRJNA422434	SRR413609	Human gut
PRJNA422434	SRR413610	Human gut
PRJNA422434	SRR413611	Human gut
PRJNA422434	SRR413612	Human gut
PRJNA422434	SRR413613	Human gut
PRJNA422434	SRR413614	Human gut
PRJNA422434	SRR413615	Human gut
PRJNA422434	SRR413616	Human gut
PRJNA422434	SRR413617	Human gut
PRJNA422434	SRR413618	Human gut
PRJNA422434	SRR413619	Human gut
PRJNA422434	SRR413620	Human gut
PRJNA422434	SRR413621	Human gut
PRJNA422434	SRR413622	Human gut
PRJNA422434	SRR413623	Human gut
PRJNA422434	SRR413624	Human gut
PRJNA422434	SRR413625	Human gut
PRJNA422434	SRR413626	Human gut
PRJNA422434	SRR413627	Human gut
PRJNA422434	SRR413628	Human gut
PRJNA422434	SRR413629	Human gut
PRJNA422434	SRR413630	Human gut
PRJNA422434	SRR413631	Human gut
PRJNA422434	SRR413632	Human gut
PRJNA422434	SRR413633	Human gut
PRJNA422434	SRR413634	Human gut
PRJNA422434	SRR413635	Human gut
PRJNA422434	SRR413636	Human gut
PRJNA422434	SRR413637	Human gut
PRJNA422434	SRR413638	Human gut
PRJNA422434	SRR413639	Human gut
PRJNA422434	SRR413640	Human gut
PRJNA422434	SRR413641	Human gut
PRJNA422434	SRR413642	Human gut
PRJNA422434	SRR413643	Human gut
PRJNA422434	SRR413644	Human gut
PRJNA422434	SRR413645	Human gut
PRJNA422434	SRR413646	Human gut
PRJNA422434	SRR413647	Human gut
PRJNA422434	SRR413648	Human gut
PRJNA422434	SRR413649	Human gut
PRJNA422434	SRR413650	Human gut
PRJNA422434	SRR413651	Human gut
PRJNA422434	SRR413652	Human gut
PRJNA422434	SRR413653	Human gut
PRJNA422434	SRR413654	Human gut
PRJNA422434	SRR413655	Human gut
PRJNA422434	SRR413656	Human gut
PRJNA422434	SRR413657	Human gut
PRJNA422434	SRR413658	Human gut
PRJNA422434	SRR413659	Human gut
PRJNA422434	SRR413660	Human gut
PRJNA422434	SRR413661	Human gut
PRJNA422434	SRR413662	Human gut
PRJNA422434	SRR413663	Human gut
PRJNA422434	SRR413664	Human gut
PRJNA422434	SRR413665	Human gut
PRJNA422434	SRR413666	Human gut
PRJNA422434	SRR413667	Human gut
PRJNA422434	SRR413668	Human gut
PRJNA422434	SRR413669	Human gut
PRJNA422434	SRR413670	Human gut
PRJNA422434	SRR413671	Human gut
PRJNA422434	SRR413672	Human gut
PRJNA422434	SRR413673	Human gut
PRJNA422434	SRR413674	Human gut
PRJNA422434	SRR413675	Human gut
PRJNA422434	SRR413676	Human gut
PRJNA422434	SRR413677	Human gut
PRJNA422434	SRR413678	Human gut
PRJNA422434	SRR413679	Human gut
PRJNA422434	SRR413680	Human gut
PRJNA422434	SRR413681	Human gut
PRJNA422434	SRR413682	Human gut
PRJNA422434	SRR413683	Human gut
PRJNA422434	SRR413684	Human gut
PRJNA422434	SRR413685	Human gut
PRJNA422434	SRR413686	Human gut
PRJNA422434	SRR413687	Human gut
PRJNA422434	SRR413688	Human gut
PRJNA422434	SRR413689	Human gut
PRJNA422434	SRR413690	Human gut
PRJNA422434	SRR413691	Human gut
PRJNA422434	SRR413692	Human gut
PRJNA422434	SRR413693	Human gut
PRJNA422434	SRR413694	Human gut
PRJNA422434	SRR413695	Human gut
PRJNA422434	SRR413696	Human gut
PRJNA422434	SRR413697	Human gut
PRJNA422434	SRR413698	Human gut
PRJNA422434	SRR413699	Human gut
PRJNA422434	SRR413700	Human gut
PRJNA422434	SRR413701	Human gut
PRJNA422434	SRR413702	Human gut
PRJNA422434	SRR413703	Human gut
PRJNA422434	SRR413704	Human gut
PRJNA422434	SRR413705	Human gut
PRJNA422434	SRR413706	Human gut
PRJNA422434	SRR413707	Human gut
PRJNA422434	SRR413708	Human gut
PRJNA422434	SRR413709	Human gut
PRJNA422434	SRR413710	Human gut
PRJNA422434	SRR413711	Human gut
PRJNA422434	SRR413712	Human gut
PRJNA422434	SRR413713	Human gut
PRJNA422434	SRR413714	Human gut
PRJNA422434	SRR413715	Human gut
PRJNA422434	SRR413716	Human gut
PRJNA422434	SRR413717	Human gut
PRJNA422434	SRR413718	Human gut
PRJNA422434	SRR413719	Human gut
PRJNA422434	SRR413720	Human gut
PRJNA422434	SRR413721	Human gut
PRJNA422434	SRR413722	Human gut
PRJNA422434	SRR413723	Human gut
PRJNA422434	SRR413724	Human gut
PRJNA422434	SRR413725	Human gut
PRJNA422434	SRR413726	Human gut
PRJNA422434	SRR413727	Human gut
PRJNA422434	SRR413728	Human gut
PRJNA422434	SRR413729	Human gut
PRJNA422434	SRR413730	Human gut
PRJNA422434	SRR413731	Human gut
PRJNA422434	SRR413732	Human gut
PRJNA422434	SRR413733	Human gut
PRJNA422434	SRR413734	Human gut
PRJNA422434	SRR413735	Human gut
PRJNA422434	SRR413736	Human gut
PRJNA422434	SRR413737	Human gut
PRJNA422434	SRR413738	Human gut
PRJNA422434	SRR413739	Human gut
PRJNA422434	SRR413740	Human gut
PRJNA422434	SRR413741	Human gut
PRJNA422434	SRR413742	Human gut
PRJNA422434	SRR413743	Human gut
PRJNA422434	SRR413744	Human gut
PRJNA422434	SRR413745	Human gut
PRJNA422434	SRR413746	Human gut
PRJNA422434	SRR413747	Human gut
PRJNA422434	SRR413748	Human gut
PRJNA422434	SRR413749	Human gut
PRJNA422434	SRR413750	Human gut
PRJNA422434	SRR413751	Human gut
PRJNA422434	SRR413752	Human gut
PRJNA422434	SRR413753	Human gut
PRJNA422434	SRR413754	Human gut
PRJNA422434	SRR413755	Human gut
PRJNA422434	SRR413756	Human gut
PRJNA422434	SRR413757	Human gut
PRJNA422434	SRR413758	Human gut
PRJNA422434	SRR413759	Human gut
PRJNA422434	SRR413760	Human gut
PRJNA422434	SRR413761	Human gut
PRJNA422434	SRR413762	Human gut
PRJNA422434	SRR413763	Human gut
PRJNA422434	SRR413764	Human gut
PRJNA422434	SRR413765	Human gut
PRJNA422434	SRR413766	Human gut
PRJNA422434	SRR413767	Human gut
PRJNA422434	SRR413768	Human gut
PRJNA422434	SRR413769	Human gut
PRJNA422434	SRR413770	Human gut
PRJNA422434	SRR413771	Human gut
PRJNA422434	SRR413772	Human gut
PRJNA422434	SRR413773	Human gut
Pasolli et al's collection	ERR209862	Human gut
Pasolli et al's collection	ERR260195	Human gut
Pasolli et al's collection	ERR260209	Human gut
Pasolli et al's collection	ERR414481	Human gut
Pasolli et al's collection	ERR479203	Human gut
Pasolli et al's collection	ERR479259	Human gut
Pasolli et al's collection	ERR479294	Human gut
Pasolli et al's collection	ERR525880	Human gut
Pasolli et al's collection	ERR525895	Human gut
Pasolli et al's collection	ERR526056	Human gut
Pasolli et al's collection	ERR526076	Human gut
Pasolli et al's collection	SRR4305082	Human gut
Pasolli et al's collection	SRR4305284	Human gut
Pasolli et al's collection	SRR4305295	Human gut
Pasolli et al's collection	SRR4305383	Human gut
Pasolli et al's collection	SRR4305392	Human gut
Pasolli et al's collection	SRR4305398	Human gut
Pasolli et al's collection	SRR4305501	Human gut
Pasolli et al's collection	SRR5127644	Human gut
Pasolli et al's collection	SRR7658621	Human gut
Pasolli et al's collection	SRR7658661	Human gut
Pasolli et al's collection	ERR1728488	Human gut
Pasolli et al's collection	ERR1728627	Human gut
Pasolli et al's collection	ERR1728750	Human gut
Pasolli et al's collection	ERR1728869	Human gut
Pasolli et al's collection	SRR1761764	Human gut
