# Supplementary material for: Open pangenome of Lactococcus lactis generated by a combination of metagenome-assembled genomes and isolate genomes
Source: Front Microbiol. 2022 Aug 23;13:948138. doi: 10.3389/fmicb.2022.948138 (PMC9445621; doi:10.3389/fmicb.2022.948138)
Supplement: Supplementary Table 2 — Metadata of isolate genomes and quality control results of metagenome-assembled genomes (MAGs) and isolate genomes. [file Table_2.XLSX]

## Sheet: Isolate genomes
Genome characteristics of the Lactococcus lactis strains downloaded from the NCBI website (https://www.ncbi.nlm.nih.gov/genome/?term=lactococcus+lactis and https://www.ncbi.nlm.nih.gov/genome/?term=lactococcus+cremoris).
Lactococcus lactis ssp. lactis (Total 45 genomes)
#Organism Name	Strain	Source of isolation/ Ecological niche	Assembly	Level	Size(Mb)	GC%	Scaffolds	CDS	Release Date	Genes	Pseudogene	Completeness (%)	Contamination (%)
Lactococcus lactis subsp. lactis	IO-1	Drain water	GCA_000344575.1	Complete	2.42147	35.1	1	2228	2012-02-04T00:00:00Z	2343	27
Lactococcus lactis	FDAARGOS_865	Unknown	GCA_016028835.1	Complete	2.5772	35.3864	2	2426	2020-12-14T00:00:00Z	2612	98
Lactococcus lactis	FDAARGOS_867	Unknown	GCA_020221755.1	Complete	2.6849	35.2491	6	2582	2021-10-04T00:00:00Z	2764	95
Lactococcus lactis	LAC460	Fermented_food(Fermented batter of rice and faba beans)	GCA_020463755.1	Complete	2.4266	35	1	2284	2021-10-13T00:00:00Z	2386	10
Lactococcus lactis	N8	Fermented_food(Cheese product)	GCA_014884605.1	Complete	2.57313	35.0612	3	2409	2020-10-13T00:00:00Z	2539	43
Lactococcus lactis	CBA3619	Fermented_food(kimchi)	GCA_007954765.1	Complete	2.52543	34.9148	2	2350	2019-08-11T00:00:00Z	2494	59
Lactococcus lactis	FDAARGOS_887	Unknown	GCA_016027975.1	Complete	2.58298	35.1639	5	2411	2020-12-14T00:00:00Z	2628	130
Lactococcus lactis	FDAARGOS_1064	Unknown	GCA_016127135.1	Complete	2.51274	35.1007	5	2365	2020-12-20T00:00:00Z	2524	73
Lactococcus lactis	AI06	Food(Mesocarp of Euterpe oleracea)	GCA_000761115.1	Complete	2.39809	35	1	2190	2014-10-01T00:00:00Z	2338	64
Lactococcus lactis	K_LL005	Feces	GCA_014334715.1	Complete	2.37509	35	1	2138	2020-08-31T00:00:00Z	2305	78
Lactococcus lactis	IL1403	Dairy isolate	GCA_003722275.1	Complete	2.36567	35.3	1	2230	2018-11-13T00:00:00Z	2394	78
Lactococcus lactis	FDAARGOS_866	Unknown	GCA_016028815.1	Complete	2.60566	35.2676	5	2462	2020-12-14T00:00:00Z	2659	109
Lactococcus lactis	IL6288	Unknown	GCA_003722255.1	Complete	2.20822	35.3	1	1990	2018-11-13T00:00:00Z	2148	76
Lactococcus lactis subsp. lactis	A12	Unknown	GCA_900088425.1	Complete	2.73062	35.4946	5	2505	2016-07-23T00:00:00Z	2701	109
Lactococcus lactis subsp. lactis	14B4	Food(almond drupe)	GCA_003176835.1	Complete	2.63908	34.9706	2	2504	2018-05-30T00:00:00Z	2636	39
Lactococcus lactis subsp. lactis	G121	Farm kitchen	GCA_013395015.3	Complete	2.70682	35.0516	5	2606	2020-07-09T00:00:00Z	2813	117
Lactococcus lactis subsp. lactis	UC06	Dairy isolate	GCA_002078975.2	Complete	2.72711	35.1922	7	2526	2017-04-04T00:00:00Z	2729	111
Lactococcus lactis subsp. lactis	275	Dairy isolate	GCA_002078435.1	Complete	2.75389	35.3538	5	2598	2017-04-04T00:00:00Z	2799	115
Lactococcus lactis subsp. lactis	S0	Dairy isolate	GCA_000807375.1	Complete	2.4887	35.2	1	2303	2014-12-23T00:00:00Z	2489	100
Lactococcus lactis subsp. lactis	223	Fermented_food( Dairy fermentation)	GCA_016921015.1	Complete	2.53085	35.2915	7	2380	2021-02-23T00:00:00Z	2579	110
Lactococcus lactis subsp. lactis	229	Dairy isolate	GCA_002078415.1	Complete	2.63413	35.1788	6	2478	2017-04-04T00:00:00Z	2681	124
Lactococcus lactis subsp. lactis	267	Fermented_food( Dairy fermentation)	GCA_016952955.1	Complete	2.61139	35.2861	6	2453	2021-02-25T00:00:00Z	2686	145
Lactococcus lactis subsp. lactis	F44	Unknown	GCA_002804185.1	Complete	2.43206	35.1	1	2225	2017-12-04T00:00:00Z	2351	53
Lactococcus lactis subsp. lactis	UL8	Dairy isolate	GCA_002078855.1	Complete	2.45922	35.2949	4	2333	2017-04-04T00:00:00Z	2508	91
Lactococcus lactis subsp. lactis	G423	Unknown	GCA_002804285.1	Complete	2.41466	35.1	1	2219	2017-12-04T00:00:00Z	2348	45
Lactococcus lactis subsp. lactis	UC063	Dairy isolate	GCA_002078495.1	Complete	2.54203	35.2471	6	2405	2017-04-04T00:00:00Z	2584	93
Lactococcus lactis subsp. lactis	DRC3	Fermented_food( Dairy fermentation)	GCA_017821195.1	Complete	2.61823	35.0731	8	2454	2021-04-07T00:00:00Z	2667	130
Lactococcus lactis subsp. lactis	UC11	Fermented_food(Fermented Meat Product)	GCA_002078475.2	Complete	2.53817	34.9167	7	2322	2017-04-04T00:00:00Z	2500	90
Lactococcus lactis subsp. lactis	UC08	Fermented_food(Fermented Meat Product)	GCA_002078995.2	Complete	2.54851	34.9132	6	2330	2017-04-04T00:00:00Z	2522	104
Lactococcus lactis subsp. lactis	G50	Napier grass	GCA_002895225.1	Complete	2.34666	35	1	2183	2018-01-22T00:00:00Z	2310	37
Lactococcus lactis subsp. lactis bv. diacetylactis	S50	Fermented_food(butter starter)	GCA_003627395.2	Complete	2.70217	35.1441	7	2611	2020-09-10T00:00:00Z	2783	83
Lactococcus lactis subsp. lactis bv. diacetylactis	FM03	Fermented_food(Cheese product)	GCA_002148215.1	Complete	2.50925	35.2745	8	2340	2017-05-17T00:00:00Z	2540	112
Lactococcus lactis subsp. lactis bv. diacetylactis	SD96	Unknown	GCA_008728875.1	Complete	2.6362	35.2868	11	2496	2019-09-30T00:00:00Z	2684	100
Lactococcus lactis subsp. lactis bv. diacetylactis	Ge001	Fermented_food( Dairy fermentation)	GCA_017869415.1	Complete	2.40904	35.3	1	2239	2021-04-08T00:00:00Z	2402	76
Lactococcus lactis subsp. lactis	IL1403	Unknown	GCA_000006865.1	Complete	2.36559	35.3	1	2217	2001-01-09T00:00:00Z	2392	89
Lactococcus lactis subsp. lactis	KF147	Plant isolate	GCA_000025045.1	Complete	2.63565	34.8644	2	2446	2009-12-18T00:00:00Z	2610	73
Lactococcus lactis subsp. lactis	NCDO 2118	Food( frozen peas)	GCA_000478255.2	Complete	2.59226	34.8623	2	2397	2014-07-30T00:00:00Z	2565	77
Lactococcus lactis subsp. lactis	CV56	Human vagina isolate	GCA_000192705.1	Complete	2.51874	35.0942	6	2364	2011-03-18T00:00:00Z	2531	81
Lactococcus lactis	SRCM103457	Food	GCA_004194355.1	Chromosome	2.4582	34.9	1	2262	2019-02-14T00:00:00Z	2395	44
Lactococcus lactis	WiKim0098	Unknown	GCA_016406265.1	Chromosome	2.50126	34.9692	2	2298	2020-12-27T00:00:00Z	2459	74
Lactococcus lactis subsp. lactis	UC77	Dairy isolate	GCA_002078615.2	Complete	2.71631	35.2823	6	2726	2017-04-04T00:00:00Z	2825	0
Lactococcus lactis subsp. lactis	WM1	Fermented_food( Dairy fermentation)	GCA_016920995.1	Complete	2.63692	35.2791	6	2495	2021-02-23T00:00:00Z	2675	99
Lactococcus lactis subsp. lactis	184	Dairy isolate	GCA_002078395.2	Complete	2.38494	35.1818	7	2360	2017-04-04T00:00:00Z	2441	0
Lactococcus lactis subsp. lactis	C10	Dairy isolate	GCA_002078455.2	Complete	2.3925	35.283	4	2351	2017-04-04T00:00:00Z	2437	21
Lactococcus lactis subsp. lactis	KLDS 4.0325	Fermented_food( home-made koumiss)	GCA_000479375.3	Complete	2.76087	35.3584	7	2596	2013-10-24T00:00:00Z	2869	186
Lactococcus lactis ssp. cremoris (Total 25 genomes)
#Organism Name	Strain	Source of isolation	Assembly	Level	Size(Mb)	GC%	Scaffolds	CDS	Release Date	Genes	Pseudogene
Lactococcus lactis subsp. cremoris	KW2	Dairy isolate	GCA_000468955.1	Complete	2.42705	35.7	1	2237	2013-09-16T00:00:00Z	2353	32
Lactococcus cremoris	1196	Dairy Fermentation	GCA_016952995.1	Complete	2.6601	35.7593	4	2338	2021-02-25T00:00:00Z	2715	292
Lactococcus cremoris	4B0		GCA_017376415.1	Complete	2.53029	35.7	1	2326	2021-03-17T00:00:00Z	2568	156
Lactococcus cremoris	W34	Dairy isolate (cheese)	GCA_016921035.1	Complete	2.54403	35.9181	5	2252	2021-02-23T00:00:00Z	2597	262
Lactococcus cremoris	JM3	Dairy isolate	GCA_002078935.1	Complete	2.63911	35.8019	6	2391	2017-04-04T00:00:00Z	2691	216
Lactococcus cremoris	FM-YL11	Dairy isolate (cheese)	GCA_017378735.1	Complete	2.40654	35.8	1	2107	2021-03-18T00:00:00Z	2432	240
Lactococcus cremoris	G3-2	yogurt	GCA_016629445.1	Complete	2.69069	35.7357	12	2398	2020-12-12T00:00:00Z	2768	283
Lactococcus cremoris	EPSC		GCA_016629465.1	Complete	2.69052	35.805	11	2378	2020-12-12T00:00:00Z	2758	293
Lactococcus cremoris	C4		GCA_003966935.1	Complete	2.62877	35.8048	5	2323	2018-04-10T00:00:00Z	2694	284
Lactococcus cremoris	JM1	Dairy isolate	GCA_002078895.1	Complete	2.75219	35.7597	8	2423	2017-04-04T00:00:00Z	2786	277
Lactococcus cremoris	JM4	Dairy isolate	GCA_002078955.1	Complete	2.50155	35.7187	6	2220	2017-04-04T00:00:00Z	2550	244
Lactococcus cremoris	3107	Dairy isolate	GCA_003394085.1	Complete	2.54067	35.7349	7	2218	2018-08-16T00:00:00Z	2588	284
Lactococcus cremoris	JM2	Dairy isolate	GCA_002078915.1	Complete	2.57444	35.7453	5	2245	2017-04-04T00:00:00Z	2612	282
Lactococcus cremoris	GR0507	fermented cabbage (Food)	GCA_017068275.1	Complete	2.45556	35.6331	2	2238	2021-02-28T00:00:00Z	2440	118
Lactococcus cremoris	158	Dairy isolate	GCA_002078375.2	Complete	2.48855	35.7412	8	2159	2017-04-04T00:00:00Z	2500	257
Lactococcus cremoris	B26	Dairy isolate	GCA_016921055.1	Complete	2.49249	35.7298	9	2151	2021-02-23T00:00:00Z	2505	270
Lactococcus cremoris	F		GCA_012689565.1	Complete	2.40864	35.8024	4	2061	2020-04-23T00:00:00Z	2403	258
Lactococcus cremoris	UC109	Dairy isolate	GCA_002078765.2	Complete	2.41571	35.7409	8	2103	2017-04-04T00:00:00Z	2431	244
Lactococcus lactis subsp. cremoris	MG1363	Dairy isolate	GCA_000009425.1	Complete	2.52948	35.7	1	2322	2007-01-31T00:00:00Z	2559	151
Lactococcus lactis subsp. cremoris	NZ9000	Laboratory strain	GCA_000143205.1	Complete	2.53029	35.7	1	2325	2010-07-02T00:00:00Z	2566	155
Lactococcus lactis subsp. cremoris	SK11	Dairy isolate	GCA_000014545.1	Complete	2.59835	35.8242	6	2324	2006-10-13T00:00:00Z	2637	229
Lactococcus lactis subsp. cremoris	UC509.9	Dairy isolate	GCA_000312685.1	Complete	2.45735	35.76	9	2119	2012-11-13T00:00:00Z	2469	267
Lactococcus lactis subsp. cremoris	A76	Dairy isolate	GCA_000236475.1	Complete	2.5771	35.8771	5	2260	2011-12-01T00:00:00Z	2611	266
Lactococcus lactis subsp. cremoris	IBB477	Dairy isolate	GCA_001856165.1	Chromosome	2.85035	35.4988	6	5283	2016-10-03T00:00:00Z	5744	295
Lactococcus cremoris	FM-YL12	Dairy isolate	GCA_017378695.1	Complete	2.36497	35.8	1	1925	2021-03-18T00:00:00Z	2375	366

## Sheet: checkM_isolate genomes
Quality control results with checkM of isolate genomes
Name of isolate genome	Completeness (%)	Contamination (%)
subsp_cremoris_GCA_000009425.1_ASM942v1	100	0.38
subsp_cremoris_GCA_000014545.1_ASM1454v1	99.62	0.38
subsp_cremoris_GCA_000143205.1_ASM14320v1	100	0.38
subsp_cremoris_GCA_000236475.1_ASM23647v1	99.81	1.13
subsp_cremoris_GCA_000312685.1_ASM31268v1	100	0.38
subsp_cremoris_GCA_000468955.1_ASM46895v1	100	0
subsp_cremoris_GCA_001856165.1_IBB477v1	99.25	1.13
subsp_cremoris_GCA_002078375.2_ASM207837v2	100	0.38
subsp_cremoris_GCA_002078765.2_ASM207876v2	100	0.38
subsp_cremoris_GCA_002078895.1_ASM207889v1	100	1.02
subsp_cremoris_GCA_002078915.1_ASM207891v1	100	0.94
subsp_cremoris_GCA_002078935.1_ASM207893v1	100	0.38
subsp_cremoris_GCA_002078955.1_ASM207895v1	100	0.57
subsp_cremoris_GCA_003394085.1_ASM339408v1	100	0.57
subsp_cremoris_GCA_003966935.1_ASM396693v1	99.81	0.57
subsp_cremoris_GCA_012689565.1_ASM1268956v1	100	0.38
subsp_cremoris_GCA_016629445.1_ASM1662944v1	100	0.19
subsp_cremoris_GCA_016629465.1_ASM1662946v1	100	0.57
subsp_cremoris_GCA_016921035.1_ASM1692103v1	99.62	0.94
subsp_cremoris_GCA_016921055.1_ASM1692105v1	100	0.38
subsp_cremoris_GCA_016952995.1_ASM1695299v1	99.62	2.92
subsp_cremoris_GCA_017068275.1_ASM1706827v1	100	0.75
subsp_cremoris_GCA_017376415.1_ASM1737641v1	100	0.38
subsp_cremoris_GCA_017378695.1_ASM1737869v1	100	0.19
subsp_cremoris_GCA_017378735.1_ASM1737873v1	100	0.19
subsp_lactis_GCA_000006865.1_ASM686v1	100	0
subsp_lactis_GCA_000025045.1_ASM2504v1	100	1.09
subsp_lactis_GCA_000192705.1_ASM19270v1	100	0.38
subsp_lactis_GCA_000344575.1_ASM34457v1	100	0.19
subsp_lactis_GCA_000478255.2_ASM47825v2	100	1.09
subsp_lactis_GCA_000479375.3_ASM47937v3	99.62	1.51
subsp_lactis_GCA_000761115.1_ASM76111v1	99.62	0.76
subsp_lactis_GCA_000807375.1_ASM80737v1	100	0.57
subsp_lactis_GCA_002078395.2_ASM207839v2	94.62	0
subsp_lactis_GCA_002078415.1_ASM207841v1	98.11	0.38
subsp_lactis_GCA_002078435.1_ASM207843v1	100	1.14
subsp_lactis_GCA_002078455.2_ASM207845v2	94.6	0
subsp_lactis_GCA_002078475.2_ASM207847v2	99.62	0.57
subsp_lactis_GCA_002078495.1_ASM207849v1	100	0.57
subsp_lactis_GCA_002078615.2_ASM207861v2	100	2.45
subsp_lactis_GCA_002078855.1_ASM207885v1	100	0
subsp_lactis_GCA_002078975.2_ASM207897v2	100	0.32
subsp_lactis_GCA_002078995.2_ASM207899v2	99.24	0.57
subsp_lactis_GCA_002148215.1_ASM214821v1	100	0
subsp_lactis_GCA_002804185.1_ASM280418v1	96.59	2.73
subsp_lactis_GCA_002804285.1_ASM280428v1	100	1.21
subsp_lactis_GCA_002895225.1_ASM289522v1	100	0.13
subsp_lactis_GCA_003176835.1_ASM317683v1	100	0.38
subsp_lactis_GCA_003627395.2_ASM362739v2	100	1.51
subsp_lactis_GCA_003722255.1_ASM372225v1	100	0
subsp_lactis_GCA_003722275.1_ASM372227v1	100	0
subsp_lactis_GCA_004194355.1_ASM419435v1	100	0.38
subsp_lactis_GCA_007954765.1_ASM795476v1	100	0.76
subsp_lactis_GCA_008728875.1_ASM872887v1	100	0.94
subsp_lactis_GCA_013395015.3_ASM1339501v3	99.24	1.14
subsp_lactis_GCA_014334715.1_ASM1433471v1	100	0.38
subsp_lactis_GCA_014884605.1_ASM1488460v1	100	1.21
subsp_lactis_GCA_016027975.1_ASM1602797v1	100	0.75
subsp_lactis_GCA_016028815.1_ASM1602881v1	100	1.13
subsp_lactis_GCA_016028835.1_ASM1602883v1	99.62	0.76
subsp_lactis_GCA_016127135.1_ASM1612713v1	100	0.19
subsp_lactis_GCA_016406265.1_ASM1640626v1	100	0.38
subsp_lactis_GCA_016920995.1_ASM1692099v1	98.86	0.38
subsp_lactis_GCA_016921015.1_ASM1692101v1	100	0
subsp_lactis_GCA_016952955.1_ASM1695295v1	100	0.38
subsp_lactis_GCA_017821195.1_ASM1782119v1	98.11	1.13
subsp_lactis_GCA_017869415.1_ASM1786941v1	100	0.19
subsp_lactis_GCA_020221755.1_ASM2022175v1	100	0.38
subsp_lactis_GCA_020463755.1_ASM2046375v1	100	0
subsp_lactis_GCA_900088425.1_A12	100	0.38

## Sheet: checkM_MAGs
Quality control results with checkM of MAGs recovered from food metagenomes
MAG name	Completeness (%)	Contamination (%)
cheese_PRJEB15423_ERR2212267.8	99.15	0.57
cheese_PRJEB15423_ERR2212268.1	98.87	0
cheese_PRJEB15423_ERR2212269.1	99.62	0.57
cheese_PRJEB15423_ERR2212270.5	99.62	0.94
cheese_PRJEB15423_ERR2212271.2	99.06	0.19
cheese_PRJEB15423_ERR2212273.7	98.77	0
cheese_PRJEB15423_ERR2212274.5	98.19	0.57
cheese_PRJEB15423_ERR2212275.4	95.85	0
cheese_PRJEB15423_ERR2212276.2	99.62	0
cheese_PRJEB15423_ERR2212277.4	99.25	0.31
cheese_PRJEB15423_ERR2212278.3	99.15	0.31
cheese_PRJEB15423_ERR2212279.5	96.51	0.57
cheese_PRJEB15423_ERR2212280.5	99.25	0.47
cheese_PRJEB15423_ERR2212281.5	99.25	0.38
cheese_PRJEB15423_ERR2212282.8	99.25	0.94
cheese_PRJEB15423_ERR2212283.4	99.43	0.75
cheese_PRJEB15423_ERR2212284.2	98.49	0.19
cheese_PRJEB15423_ERR2212285.1	98.87	0.19
cheese_PRJEB15423_ERR2212287.4	96.79	0.94
cheese_PRJEB15423_ERR2212288.6	98.49	1.13
cheese_PRJEB15423_ERR2212289.1	98.77	0.57
cheese_PRJEB15423_ERR2212290.11	99.62	0.38
cheese_PRJEB15423_ERR2212291.6	97.64	0.19
cheese_PRJEB15423_ERR2212292.7	97.26	0.94
cheese_PRJEB15423_ERR2212294.10	98.4	0.44
cheese_PRJEB15423_ERR2212295.4	99.15	0.31
cheese_PRJEB15423_ERR2212296.6	90.23	1.07
cheese_PRJEB15423_ERR2212297.8	98.4	0
cheese_PRJEB15423_ERR2212298.4	98.49	0
cheese_PRJEB15423_ERR2212299.4	98.68	0.38
cheese_PRJEB15423_ERR2212300.3	98.87	0.69
cheese_PRJEB15423_ERR2212301.4	99.91	0.57
cheese_PRJEB15423_ERR2212302.4	99.25	0.13
cheese_PRJEB32768_ERR3340747.1	90.57	0.28
cheese_PRJEB32768_ERR3340748.2	93.02	3.8
cheese_PRJEB32768_ERR3340750.2	100	0.28
cheese_PRJEB32768_ERR3340751.3	95.22	0.75
cheese_PRJEB32768_ERR3340755.4	99.25	0.66
cheese_PRJEB32768_ERR3340759.2	100	0.28
cheese_PRJEB32768_ERR3340761.2	100	0.28
cheese_PRJEB32768_ERR3340762.5	99.62	0.28
cheese_PRJEB32768_ERR3340768.1	100	0
cheese_PRJEB32768_ERR3340773.4	97.66	0
cheese_PRJEB32768_ERR3340774.1	100	0.19
cheese_PRJEB32768_ERR3340776.1	99.51	0.19
cheese_PRJEB32768_ERR3340781.2	98.11	0.69
cheese_PRJEB32768_ERR3340783.2	93.21	0.28
cheese_PRJEB32768_ERR3340786.3	93.71	3.02
cheese_PRJEB32768_ERR3340791.2	97.74	0.39
cheese_PRJEB32768_ERR3340792.4	95.57	0.39
cheese_PRJEB32768_ERR3340793.1	96.29	0.86
cheese_PRJEB32768_ERR3340794.1	99.62	0.19
cheese_PRJEB32768_ERR3340795.1	100	0.66
cheese_PRJEB32768_ERR3340796.2	93.09	3.94
cheese_PRJEB32768_ERR3340797.1	98.86	0.47
cheese_PRJEB32768_ERR3340800.1	99.62	0.19
cheese_PRJEB32768_ERR3340807.2	100	0.66
cheese_PRJEB32768_ERR3340811.1	99.03	0
cheese_PRJEB32768_ERR3340816.5	93.55	1.92
cheese_PRJEB32768_ERR3340820.1	100	0.19
cheese_PRJEB32768_ERR3340822.6	93.21	2.2
cheese_PRJNA286900_SRR2081070.20	93.85	1.23
cheese_PRJNA430402_SRR6514655.2	100	0.19
cheese_PRJNA430402_SRR6514656.7	99.62	0.94
cheese_PRJNA430402_SRR6514657.3	99.06	0.69
cheese_PRJNA430402_SRR6514658.1	99.25	0.57
cheese_PRJNA430402_SRR6514659.2	96.48	0
cheese_PRJNA430402_SRR6514667.3	97.8	1.7
cheese_PRJNA430402_SRR6514687.3	99.06	0.57
cheese_PRJNA430402_SRR6514688.7	97.52	0.88
cheese_PRJNA430402_SRR6514689.4	99.62	0.38
fermentedfood_PRJEB35321_ERR4757815.1	99.12	0.38
fermentedfood_PRJEB35321_ERR4757823.3	90.88	1.91
fermentedfood_PRJEB35321_ERR4757840.2	97.3	0.57
fermentedfood_PRJEB35321_ERR4757841.2	95.42	2.15
fermentedfood_PRJEB35321_ERR4757850.3	94.38	2.82
fermentedfood_PRJEB35321_ERR4757851.2	97.16	0.05
sausages_PRJNA352236_SRR4875284.2	90.12	0.82
sausages_PRJNA352236_SRR4875288.1	90.89	0.57
sausages_PRJNA352236_SRR4875292.5	93.18	1.52
yogurt_PRJNA603575_SRR11605269.2	99.24	0
Quality control results with checkM of MAGs recovered from human gut metagenomes
MAG name	Completeness (%)	Contamination (%)
gut_SGB_ERR1728750	92.26	0.45
gut_SGB_ERR1728869	91.11	1.81
gut_SGB_ERR1776183	92.3	1.07
gut_SGB_ERR209862	100	0
gut_SGB_ERR260209	95.54	3.18
gut_SGB_ERR479203	99.62	0.28
gut_SGB_ERR525880	95.45	0.57
gut_SGB_ERR525895	98.86	0.19
gut_SGB_ERR526056	99.62	0.76
gut_SGB_SRR2565961	98.38	3.79
gut_SGB_SRR4305383	96.64	1.14
gut_SGB_SRR5127644	98.68	0.28
